# Supplementary material for: Impact of Processing and Char Feedstock on the Thermal, Mechanical, and Electrical Behavior of PLLA Composites
Source: Polymers (Basel). 2026 Apr 1;18(7):871. doi: 10.3390/polym18070871 (PMC13075034; doi:10.3390/polym18070871)
Supplement: Supplementary file 1 [file polymers-18-00871-s001.zip]

Archive with 1 entries (1 files):
- polymers-4224087-supplementary.pdf
